# Supplementary material for: Mental practice in postgraduate training: a randomized controlled trial in mastoidectomy skills
Source: J Otolaryngol Head Neck Surg. 2016 Sep 15;45:46. doi: 10.1186/s40463-016-0162-2 (PMC5025613; doi:10.1186/s40463-016-0162-2)
Supplement: Additional file 1: — Checklist 1: Task-specific evaluation of mastoidectomy [22]. Checklist 2: Global evaluation of mastoidectomy [22]. (ZIP 10 kb) [file 40463_2016_162_MOESM1_ESM.zip]

Archive with 2 entries (2 files):
- CanJoO_Mental Practice_Checklist 1_10Mar2016.doc
- CanJoO_Mental Practice_Checklist 2_10Mar2016.doc
